# Supplementary material for: Novel eIF4A1 inhibitors with anti‐tumor activity in lymphoma
Source: Mol Med. 2022 Sep 4;28:101. doi: 10.1186/s10020-022-00534-0 (PMC9441068; doi:10.1186/s10020-022-00534-0)
Supplement: Supplementary file 2 — Additional file 2: Supplemental Table 1. Sequence of the primers and probes used. Supplemental Table 2. Compounds screened, their corresponding Molport ID and IUPAC names (screen 1). Supplemental Table 3. Compounds screened, their corresponding Molport ID and IUPAC names (screen 2). Supplemental Table 4. IC50 values of selected RBFs compound in a panel of five DLBCL cell lines using WST-1 assay. [file 10020_2022_534_MOESM2_ESM.xlsx]

## Sheet: Table 1
Gene name	RT-PCR primers
MYC	TCAAGAGGCGAACACACAAC
	GGGCTTTTCATTGTTTTCCA
CDK7	CATTTTCAGTGCCTGTGTGG
	GGCCGGACATGTGTAGTCTT
36B4	ACAACCCAGCTCTGGAGAAA
	TGCCCCTGGAGATTTTAGTG
GAPDH	GAGTCAACGGATTTGGTCGT
	GACAAGCTTCCCGTTCTCAG
EIF4A1	GTGCAGAAACTGCAGATGGA
	TGTTGCTGTTGAGCTTTTGG
CYCLIN E	CGTGCGTTTGCTTTTACAGA
	CTGGAGGTGGCTGGTGTACT
CARD11	CACCATGTCCCTGAAGTGTG
	TATGGTGCCCATATCCAGGT
NFE2L2	GCGACGGAAAGAGTATGAGC
	GGGAGTAGTTGGCAGATCCA
PARP1	GCTCCCAGGAGTCAAGAGTG
	TCAGGTCGTTCTGAGCCTTT
MCL­-1	TAAGGACAAAACGGGACTGG
	ACCAGCTCCTACTCCAGCAA
BCL2	GTTGGGCAACAGAGAACCAT
	TTCTCCTTTTGGGGCTTTTT
EIF4E1	TGTGGCGCTGTTGTTAATGT
	GCGTGGGACTGATAACCAAT

## Sheet: Table 2
Sr. No.	Lab name	Molport ID	IUPAC
1	RBF82	MolPort-006-328-321	N-(diphenylmethyl)-2-{[4-(3-nitrophenyl)-1H-imidazol-2-yl]sulfanyl}propanamide
2	RBF83	MolPort-002-635-607	1-(4-amino-1,2,5-oxadiazol-3-yl)-5-(3-ethoxyphenyl)-N'-[(E)-(4-hydroxyphenyl)methylidene]-1H-1,2,3-triazole-4-carbohydrazide
3	RBF84	MolPort-002-629-122	2-{4-[(E)-({[1-(4-amino-1,2,5-oxadiazol-3-yl)-5-{[(4-methyl-4H-1,2,4-triazol-3-yl)sulfanyl]methyl}-1H-1,2,3-triazol-4-yl]formamido}imino)methyl]phenoxy}acetic acid
4	RBF85	MolPort-002-628-110	1-(4-amino-1,2,5-oxadiazol-3-yl)-N'-[(E)-(4-hydroxyphenyl)methylidene]-5-{[(4-methyl-4H-1,2,4-triazol-3-yl)sulfanyl]methyl}-1H-1,2,3-triazole-4-carbohydrazide
5	RBF86	MolPort-002-636-389	1-(4-amino-1,2,5-oxadiazol-3-yl)-5-(3-ethoxyphenyl)-N'-[(E)-(3-hydroxyphenyl)methylidene]-1H-1,2,3-triazole-4-carbohydrazide
6	RBF87	MolPort-002-625-571	1-(4-amino-1,2,5-oxadiazol-3-yl)-N'-[(1E)-1-(4-hydroxyphenyl)butylidene]-5-{[(4-methyl-4H-1,2,4-triazol-3-yl)sulfanyl]methyl}-1H-1,2,3-triazole-4-carbohydrazide
7	RBF88	MolPort-000-301-269	(2Z)-2-cyano-N-[(furan-2-yl)methyl]-3-[5-(3-nitrophenyl)furan-2-yl]prop-2-enamide
8	RBF89	MolPort-002-499-286	N-[(1S,2S)-2-amino-1,2-diphenylethyl]-4-methylbenzene-1-sulfonamide
9	RBF90	MolPort-002-699-196	1-(4-amino-1,2,5-oxadiazol-3-yl)-N'-[(E)-(4-chlorophenyl)methylidene]-5-(3-nitrophenyl)-1H-1,2,3-triazole-4-carbohydrazide
10	RBF91	MolPort-000-776-985	2-{4-[(E)-({[1-(4-azaniumyl-1,2,5-oxadiazol-3-yl)-5-(3-ethoxyphenyl)-1H-1,2,3-triazol-4-yl]formamido}imino)methyl]phenoxy}acetate
11	RBF92	MolPort-000-758-022	2-{2-[(E)-({[1-(4-azaniumyl-1,2,5-oxadiazol-3-yl)-5-{[(4-methyl-4H-1,2,4-triazol-3-yl)sulfanyl]methyl}-1H-1,2,3-triazol-4-yl]formamido}imino)methyl]phenoxy}acetate
12	RBF93	MolPort-003-007-022	4-amino-N-[(2E)-2-phenyl-2-[2-(phthalazin-1-yl)hydrazin-1-ylidene]ethyl]benzene-1-sulfonamide
13	RBF94	MolPort-000-640-885	[(E)-({2-[3-(9H-carbazol-9-yl)-2-hydroxypropoxy]phenyl}methylidene)amino]urea
14	RBF95	MolPort-000-700-294	1-(4-amino-1,2,5-oxadiazol-3-yl)-5-(3-nitrophenyl)-N'-[(E)-(pyridin-3-yl)methylidene]-1H-1,2,3-triazole-4-carbohydrazide
15	RBF96	MolPort-000-767-947	4-[(1E)-1-({[1-(4-azaniumyl-1,2,5-oxadiazol-3-yl)-5-(3-methoxyphenyl)-1H-1,2,3-triazol-4-yl]formamido}imino)ethyl]benzen-1-olate
16	RBF97	MolPort-000-763-704	4-[(E)-({[1-(4-azaniumyl-1,2,5-oxadiazol-3-yl)-5-{[(2-carbamoylphenyl)amino]methyl}-1H-1,2,3-triazol-4-yl]formamido}imino)methyl]benzen-1-olate
17	RBF98	MolPort-000-771-065	3-[(1E)-1-({[1-(4-azaniumyl-1,2,5-oxadiazol-3-yl)-5-{[(4-methyl-4H-1,2,4-triazol-3-yl)sulfanyl]methyl}-1H-1,2,3-triazol-4-yl]formamido}imino)ethyl]benzen-1-olate
18	RBF99	MolPort-000-760-771	2-{4-[(E)-({[1-(4-azaniumyl-1,2,5-oxadiazol-3-yl)-5-{[(4-methyl-4H-1,2,4-triazol-3-yl)sulfanyl]methyl}-1H-1,2,3-triazol-4-yl]formamido}imino)methyl]phenoxy}acetate
19	RBF100	MolPort-004-972-502	5-{[1-(2-aminophenyl)-4-(methylcarbamoyl)-1H-1,2,3-triazol-5-yl]sulfanyl}-N-methyl-1,2,3-thiadiazole-4-carboxamide
20	RBF101	MolPort-000-834-779	1-(4-amino-1,2,5-oxadiazol-3-yl)-5-[(4,5-dihydro-1,3-thiazol-2-ylsulfanyl)methyl]-N'-[(E)-(pyridin-3-yl)methylidene]-1H-1,2,3-triazole-4-carbohydrazide
21	RBF102	MolPort-000-687-460	N-[3-(9H-carbazol-9-yl)-2-hydroxypropyl]-N-(5-nitronaphthalen-1-yl)benzenesulfonamide
22	RBF103	MolPort-000-773-416	4-[(E)-({[1-(4-azaniumyl-1,2,5-oxadiazol-3-yl)-5-{[(4-methyl-4H-1,2,4-triazol-3-yl)sulfanyl]methyl}-1H-1,2,3-triazol-4-yl]formamido}imino)methyl]-3-hydroxybenzen-1-olate
23	RBF104	MolPort-000-755-354	2-[(E)-({[1-(4-azaniumyl-1,2,5-oxadiazol-3-yl)-5-{[(2-carbamoylphenyl)amino]methyl}-1H-1,2,3-triazol-4-yl]formamido}imino)methyl]benzen-1-olate
24	RBF105	MolPort-002-610-922	2-{[5-(3-aminophenyl)-4-methyl-4H-1,2,4-triazol-3-yl]sulfanyl}-N-(diphenylmethyl)acetamide
25	RBF106	MolPort-000-918-602	2-benzamido-N-{1-[N'-(2-methoxybenzoyl)hydrazinecarbonyl]-2-phenylethyl}benzamide
26	RBF107	MolPort-000-778-347	5-[(E)-({[1-(4-azaniumyl-1,2,5-oxadiazol-3-yl)-5-(3-ethoxyphenyl)-1H-1,2,3-triazol-4-yl]formamido}imino)methyl]-2-methoxybenzen-1-olate
27	RBF108	MolPort-002-542-883	3-{[3-(4-methylbenzenesulfonamido)quinoxalin-2-yl]amino}benzene-1-sulfonamide
28	RBF109	MolPort-000-776-243	5-[(E)-({[1-(4-azaniumyl-1,2,5-oxadiazol-3-yl)-5-(2H-1,3-benzodioxol-5-yl)-1H-1,2,3-triazol-4-yl]formamido}imino)methyl]-2-methoxybenzen-1-olate
29	RBF110	MolPort-000-755-775	4-[(E)-({[1-(4-azaniumyl-1,2,5-oxadiazol-3-yl)-5-{[(4-methyl-4H-1,2,4-triazol-3-yl)sulfanyl]methyl}-1H-1,2,3-triazol-4-yl]formamido}imino)methyl]benzen-1-olate

## Sheet: Table 3
Sr. No	Lab name	Molport ID	IUPAC
1	RBF193	MolPort-002-499-285	N-[(1R,2R)-2-amino-1,2-diphenylethyl]-4-methylbenzene-1-sulfonamide
2	RBF194	MolPort-005-777-387	2,6-dichloro-N-(1,2-diphenylethyl)benzene-1-sulfonamide
3	RBF195	MolPort-020-165-142	N-(1,2-diphenylethyl)benzenesulfonamide
4	RBF196	MolPort-047-338-157	N-[(2S,3R)-6-oxo-2-phenylpiperidin-3-yl]benzenesulfonamide
5	RBF197	MolPort-002-624-311	1-(4-amino-1,2,5-oxadiazol-3-yl)-N'-[(1E)-1-(2-hydroxyphenyl)ethylidene]-5-{[(4-methyl-4H-1,2,4-triazol-3-yl)sulfanyl]methyl}-1H-1,2,3-triazole-4-carbohydrazide
6	RBF198	MolPort-002-625-466	1-(4-amino-1,2,5-oxadiazol-3-yl)-N'-[(1E)-1-(3-hydroxyphenyl)ethylidene]-5-{[(4-methyl-4H-1,2,4-triazol-3-yl)sulfanyl]methyl}-1H-1,2,3-triazole-4-carbohydrazide
7	RBF199	MolPort-002-627-949	1-(4-amino-1,2,5-oxadiazol-3-yl)-N'-[(E)-(2-hydroxyphenyl)methylidene]-5-{[(4-methyl-4H-1,2,4-triazol-3-yl)sulfanyl]methyl}-1H-1,2,3-triazole-4-carbohydrazide
8	RBF200	MolPort-002-628-948	2-[(E)-({[1-(4-amino-1,2,5-oxadiazol-3-yl)-5-{[(4-methyl-4H-1,2,4-triazol-3-yl)sulfanyl]methyl}-1H-1,2,3-triazol-4-yl]formamido}imino)methyl]benzoic acid
9	RBF201	MolPort-002-629-617	1-(4-amino-1,2,5-oxadiazol-3-yl)-N'-[(E)-(3-hydroxyphenyl)methylidene]-5-{[(4-methyl-4H-1,2,4-triazol-3-yl)sulfanyl]methyl}-1H-1,2,3-triazole-4-carbohydrazide
10	RBF202	MolPort-000-758-397	3-[(1E)-1-({[1-(4-azaniumyl-1,2,5-oxadiazol-3-yl)-5-(3-methoxyphenyl)-1H-1,2,3-triazol-4-yl]formamido}imino)ethyl]benzen-1-olate
11	RBF203	MolPort-000-759-567	2-[(1E)-1-({[1-(4-azaniumyl-1,2,5-oxadiazol-3-yl)-5-{[(4-methyl-4H-1,2,4-triazol-3-yl)sulfanyl]methyl}-1H-1,2,3-triazol-4-yl]formamido}imino)ethyl]benzen-1-olate
12	RBF204	MolPort-000-761-918	3-[(1E)-1-({[1-(4-azaniumyl-1,2,5-oxadiazol-3-yl)-5-propyl-1H-1,2,3-triazol-4-yl]formamido}imino)ethyl]benzen-1-olate
13	RBF205	MolPort-000-762-484	2-[(E)-({[1-(4-azaniumyl-1,2,5-oxadiazol-3-yl)-5-{[(4-methyl-4H-1,2,4-triazol-3-yl)sulfanyl]methyl}-1H-1,2,3-triazol-4-yl]formamido}imino)methyl]benzoate
14	RBF206	MolPort-000-763-130	3-[(E)-({[1-(4-azaniumyl-1,2,5-oxadiazol-3-yl)-5-(4-methylphenyl)-1H-1,2,3-triazol-4-yl]formamido}imino)methyl]benzen-1-olate
15	RBF207	MolPort-000-766-939	3-[(E)-({[1-(4-azaniumyl-1,2,5-oxadiazol-3-yl)-5-{[(4-methyl-4H-1,2,4-triazol-3-yl)sulfanyl]methyl}-1H-1,2,3-triazol-4-yl]formamido}imino)methyl]benzen-1-olate
16	RBF208	MolPort-000-769-741	2-[(E)-({[1-(4-azaniumyl-1,2,5-oxadiazol-3-yl)-5-{[(4-methyl-4H-1,2,4-triazol-3-yl)sulfanyl]methyl}-1H-1,2,3-triazol-4-yl]formamido}imino)methyl]benzen-1-olate
17	RBF209	MolPort-000-791-426	1-(4-amino-1,2,5-oxadiazol-3-yl)-N'-[(E)-(furan-2-yl)methylidene]-5-{[(4-methyl-4H-1,2,4-triazol-3-yl)sulfanyl]methyl}-1H-1,2,3-triazole-4-carbohydrazide
18	RBF210	MolPort-002-624-646	1-(4-amino-1,2,5-oxadiazol-3-yl)-N'-[(1E)-1-(4-fluorophenyl)ethylidene]-5-{[(4-methyl-4H-1,2,4-triazol-3-yl)sulfanyl]methyl}-1H-1,2,3-triazole-4-carbohydrazide
19	RBF211	MolPort-002-629-453	1-(4-amino-1,2,5-oxadiazol-3-yl)-5-{[(4-methyl-4H-1,2,4-triazol-3-yl)sulfanyl]methyl}-N'-[(1E)-1-(pyridin-3-yl)ethylidene]-1H-1,2,3-triazole-4-carbohydrazide
20	RBF212	MolPort-002-151-479	1-(4-amino-1,2,5-oxadiazol-3-yl)-5-phenyl-N'-[(1E)-1-phenylethylidene]-1H-1,2,3-triazole-4-carbohydrazide
21	RBF213	MolPort-002-310-776	N-(1-phenylpropyl)benzenesulfonamide
22	RBF214	MolPort-002-624-066	1-(4-amino-1,2,5-oxadiazol-3-yl)-N'-[(E)-(furan-3-yl)methylidene]-5-{[(4-methyl-4H-1,2,4-triazol-3-yl)sulfanyl]methyl}-1H-1,2,3-triazole-4-carbohydrazide
23	RBF215	MolPort-002-624-137	1-(4-amino-1,2,5-oxadiazol-3-yl)-5-{[(4-methyl-4H-1,2,4-triazol-3-yl)sulfanyl]methyl}-N'-[(1E)-1-phenylethylidene]-1H-1,2,3-triazole-4-carbohydrazide
24	RBF216	MolPort-002-624-855	1-(4-amino-1,2,5-oxadiazol-3-yl)-5-{[(4-methyl-4H-1,2,4-triazol-3-yl)sulfanyl]methyl}-N'-[(E)-(naphthalen-1-yl)methylidene]-1H-1,2,3-triazole-4-carbohydrazide
25	RBF217	MolPort-002-625-523	1-(4-amino-1,2,5-oxadiazol-3-yl)-N'-[(E)-(2-fluorophenyl)methylidene]-5-{[(4-methyl-4H-1,2,4-triazol-3-yl)sulfanyl]methyl}-1H-1,2,3-triazole-4-carbohydrazide
26	RBF218	MolPort-002-625-965	1-(4-amino-1,2,5-oxadiazol-3-yl)-5-{[(4-methyl-4H-1,2,4-triazol-3-yl)sulfanyl]methyl}-N'-[(1E)-1-phenylpropylidene]-1H-1,2,3-triazole-4-carbohydrazide
27	RBF219	MolPort-002-626-124	1-(4-amino-1,2,5-oxadiazol-3-yl)-5-{[(4-methyl-4H-1,2,4-triazol-3-yl)sulfanyl]methyl}-N'-[(E)-(pyridin-4-yl)methylidene]-1H-1,2,3-triazole-4-carbohydrazide
28	RBF220	MolPort-002-626-452	1-(4-amino-1,2,5-oxadiazol-3-yl)-N'-[(1E)-1-(3-methoxyphenyl)ethylidene]-5-{[(4-methyl-4H-1,2,4-triazol-3-yl)sulfanyl]methyl}-1H-1,2,3-triazole-4-carbohydrazide
29	RBF221	MolPort-002-626-578	1-(4-amino-1,2,5-oxadiazol-3-yl)-N'-[(1E)-1-(4-cyanophenyl)ethylidene]-5-{[(4-methyl-4H-1,2,4-triazol-3-yl)sulfanyl]methyl}-1H-1,2,3-triazole-4-carbohydrazide
30	RBF222	MolPort-002-627-247	1-(4-amino-1,2,5-oxadiazol-3-yl)-5-{[(4-methyl-4H-1,2,4-triazol-3-yl)sulfanyl]methyl}-N'-[(E)-(thiophen-3-yl)methylidene]-1H-1,2,3-triazole-4-carbohydrazide
31	RBF223	MolPort-002-627-445	1-(4-amino-1,2,5-oxadiazol-3-yl)-5-{[(4-methyl-4H-1,2,4-triazol-3-yl)sulfanyl]methyl}-N'-[(E)-(4-methylphenyl)methylidene]-1H-1,2,3-triazole-4-carbohydrazide
32	RBF224	MolPort-002-627-628	1-(4-amino-1,2,5-oxadiazol-3-yl)-5-{[(4-methyl-4H-1,2,4-triazol-3-yl)sulfanyl]methyl}-N'-[(1Z)-1-(pyridin-4-yl)ethylidene]-1H-1,2,3-triazole-4-carbohydrazide
33	RBF225	MolPort-002-631-771	1-(4-amino-1,2,5-oxadiazol-3-yl)-5-{[(4-methyl-4H-1,2,4-triazol-3-yl)sulfanyl]methyl}-N'-[(1E)-1-(4-methylphenyl)ethylidene]-1H-1,2,3-triazole-4-carbohydrazide
34	RBF226	MolPort-002-697-633	1-(4-amino-1,2,5-oxadiazol-3-yl)-N'-[(1E)-1-(4-aminophenyl)ethylidene]-5-phenyl-1H-1,2,3-triazole-4-carbohydrazide

## Sheet: Table 4
DLBCL cell lines	RBF 198 (µM)	RBF200 (µM)	RBF204 (µM)	RBF218 (µM)	RBF215 (µM)
OCI-Ly3	>30	>30	>30	>30	>30
SUDHL4	>30	>30	>30	>30	>30
Toledo	>30	>30	>30	>30	>30
DS	>30	>30	>30	>30	>30
RC	>30	>30	>30	>30	>30
